# Supplementary material for: What Does Carotenoid-Dependent Coloration Tell? Plasma Carotenoid Level Signals Immunocompetence and Oxidative Stress State in Birds–A Meta-Analysis
Source: PLoS One. 2012 Aug 14;7(8):e43088. doi: 10.1371/journal.pone.0043088 (PMC3419220; doi:10.1371/journal.pone.0043088)
Supplement: Data S1 — Excel file of the datasets collected for the separate meta-analyses. (XLSX) [file pone.0043088.s002.xlsx]

## Sheet: signal-anti
Has_color	Has_plumage_color	animal	Study	Species	ES ( r )	N	sex	juvin	expvar	from author
1	1	Carduelis_chloris	Aguilera, E., & Amat, J. (2007)	Carduelis_chloris	-0.71	16	1	0	1
1	0	Taeniopygia_guttata	Birkhead, T., Fletcher, F., & Pellatt, E. (1998)	Taeniopygia_guttata	-0.23	31	1	0	0
1	0	Anas_platyrhynchos	Butler, M. et al (2011)	Anas_platyrhynchos	-0.196658	14	-1	0	0	1
1	0	Anas_platyrhynchos	Butler, M. et al (2011)	Anas_platyrhynchos	0.0652084	27	1	0	0	1
1	0	Turdus_merula	Faivre, B., Preault, M., Salvadori, F., Thery, M., Gaillard, M., & Cezilly, F. (2003)doi:10.1006/anbe.2003.2142	Turdus_merula	0.116	31	1	0	0
1	1	Carduelis_chloris	Horak, P., Saks, L., Karu, U., Ots, I., Surai, P., & McGraw, K. (2004)	Carduelis_chloris	0.155319	28	1	0	0	1
1	1	Carduelis_tristis	Navara, K., & Hill, G. (2003)	Carduelis_tristis	-0.2	14	1	0	1
1	0	Phasianus_colchicus	Ohlsson, T., Smith, H., Raberg, L., & Hasselquist, D. (2002)	Phasianus_colchicus	0.05	43	1	0	1
1	1	Carduelis_chloris	Saks, L., & Ots, I. (2003)	Carduelis_chloris	0.45	22	1	0	0
1	0	Phasianus_colchicus	Smith, H., Raberg, L., Ohlsson, T., Granbom, M., & Hasselquist, D. (2007)	Phasianus_colchicus	0.0886255	26	1	0	1	1

## Sheet: signal-HL
Has_color	Has_plumage_color	animal	Study	Species	ES ( r )	N	sex	juvin	expvar	from author
1	0	Taeniopygia_guttata	Birkhead, T., Fletcher, F., & Pellatt, E. (1998)	Taeniopygia_guttata	-0.416	31	1	0	0
1	1	Euplectes_orix	Edler, A. (2010)	Euplectes_orix	-0.421885	40	1	0	0
1	0	Gallinula_chloropus	Fenoglio, S., Cucco, M., & Malacarne, G. (2002)	Gallinula_chloropus	0.45	38	0	0	0
1	0	Gallinula_chloropus	Fenoglio, S., Cucco, M., Fracchia, L., Martinotti, M., & Malacarne, G. (2004)	Gallinula_chloropus	0.3815	27	1	0	0
1	1	Carduelis_chloris	Horak, P., Saks, L., Karu, U., Ots, I., Surai, P., & McGraw, K. (2004)	Carduelis_chloris	0.374446	25	1	0	0	1
1	0	Turdus_merula	Lopez, G., & Soriguer, R. (2011)	Turdus_merula	-0.319703	41	1	0	0
1	1	Cardinalis_cardinalis	Maney, D., Davis, A., Goode, C., & Reid, A. (2008)	Cardinalis_cardinalis	0.037	18	-1	0	0
1	1	Cardinalis_cardinalis	Maney, D., Davis, A., Goode, C., & Reid, A. (2008)	Cardinalis_cardinalis	0.653	19	1	0	0
1	1	Carduelis_chloris	Saks, L., & Ots, I. (2003)	Carduelis_chloris	-0.27	30	1	0	0

## Sheet: signal-parasites
Has_color	Has_plumage_color	animal	Study	Species	ES ( r )	N	Measure	sex	juvin	expvar	from author
1	0	Turdus_merula	Biard, C., Saulnier, N., Gaillard, M., & Moreau, J. (2010)	Turdus_merula	0.1	22	average of different parasite correlations	1	0	0
1	0	Turdus_merula	Bright, A., Waas, J. R., King, C. M., & Cuming, P. D. (2004)	Turdus_merula	0.0453	26	feather mite load	1	0	0	1
1	0	Taeniopygia_guttata	Burley, N., & Tidemann, S. (1991)	Taeniopygia_guttata	0.300295	156	lice and mite load	-1	0	0
1	1	Regulus_satrapa	Chui, C., McGraw, K.J,Doucet S.M. (2011)	Regulus_satrapa	-0.271437	67	wing mite load	-1	0	0
1	1	Regulus_satrapa	Chui, C., McGraw, K.J,Doucet S.M. (2011)	Regulus_satrapa	-0.00960725	116	wing mite load	1	0	0
1	0	Falco_sparverius	Dawson, R. D., & Bortolotti, G. R. (2006)	Falco_sparverius	0.0912871	48	Haemoproteus reduction	-1	0	0
1	0	Falco_sparverius	Dawson, R. D., & Bortolotti, G. R. (2006)	Falco_sparverius	-0.422577	28	Haemoproteus reduction	1	0	0
1	1	Parus_caeruleus	del Cerro, S., Merino, S., MartÍnez-de la Puente, J., Lobato, E., Ruiz-de-Casta_eda, R., Rivero-de Aguilar, J., MartÍnez, J., et al. (2010)	Parus_caeruleus	-0.0365613	221	number of different families of blood parasites	0	0	0
1	1	Parus_major	Dufva, R., & Allander, K. (1995)	Parus_major	0.206667	45	blood parasites	1	0	0
1	1	Euplectes_orix	Edler, A. (2010).	Euplectes_orix	0.424879	40	blood parasite load	1	0	0
1	1	Serinus_serinus	Figuerola, J., Domenech, J., & Senar, J. (2003)	Serinus_serinus	-0.1903	23	feather mites	1	0	0
1	0	Anser_anser	Figuerola, J., Torres, J., Garrido, J., Green, A., & Negro, J. (2005)	Anser_anser	0.270551	41	nematodes + cestodes	0	0	0	1
1	1	Parus_major	Horak, P., Ots, I., Vellau, H., Spottiswoode, C., & Moller, A. (2001)	Parus_major	0.0449038	332	Haemoproteus	0	0	0
1	0	Lagopus_lagopus	MartÍnez-Padilla, J., Mougeot, F., Perez-RodrÍguez, L., & Bortolotti, G. R. (2007)	Lagopus_lagopus	-0.453058	31	T. Tenius abunance	1	0	0
1	1	Carduelis_chloris	Merila, J., Sheldon, B., & Lindstrom, K. (1999)	Carduelis_chloris	0.0248375	83	blood parasites	0	0	0
1	0	Lagopus_lagopus	Mougeot, F., & Rodriguez, L. P. (2007)	Lagopus_lagopus	-0.207063	100	T. Tenuis abundance	1	0	1
1	0	Lagopus_lagopus	Mougeot, F., Martinez-Padilla, J., Blount, J. D., Perez-Rodriguez, L., Webster, L. M. I., & Piertney, S. B. (2010)	Lagopus_lagopus	-0.54	23	T. Tenius abunance	1	0	0
1	1	Carduelis_flammea	Seutin, G. (1994)	Carduelis_flammea	0.29802	76	blood parasites	1	0	0
1	1	Emberiza_citrinella	Sundberg, J. (1995)	Emberiza_citrinella	0.0627905	63	blood parasites	1	0	0
1	1	Emberiza_citrinella	Sundberg, J. (1995)	Emberiza_citrinella	-0.0784591	17	blood parasites	-1	0	0
1	1	Carpodacus_mexicanus	Thompson, C., Hillgarth, N., Leu, M., & McClure, H. (1997)	Carpodacus_mexicanus	-0.501232	234.5	feather mites + Pox leasions	1	0	0
1	1	Agelaius_phoeniceus	Weatherhead, P., Metz, K., & Bennett, G. (1993)	Agelaius_phoeniceus	-0.11	45	total parasites	1	0	0
1	0	Falco_sparverius	Wiehn, J., Korpimaki, E., Bildstein, K., & Sorjonen, J. (1997)	Falco_sparverius	0.11086	157	lice and mite load	1	0	0

## Sheet: signal-pha
Has_color	Has_plumage_color	animal	Study	Species	ES ( r )	N	sex	juvin	expvar	from author
1	0	Taeniopygia_guttata	Alonso-Alvarez, C., Bertrand, S., Faivre, B., Chastel, O., & Sorci, G. (2007)	Taeniopygia_guttata	-0.117	12	1	0	0	1
1	0	Alectoris_rufa	Alonso-Alvarez, C., P_rez-Rodrêguez, L., Garcia, J., & Vi_uela, J. (2009)	Alectoris_rufa	-0.233	34	1	0	1	1
1	1	Parus_caeruleus	Arriero, E. (2006)	Parus_caeruleus	0.324687	41	0	0	0
1	0	Turdus_merula	Biard, C., Hardy, C., Motreuil, S., & Moreau, J. (2009)	Turdus_merula	-0.100074	33	1	0	0	1
1	0	Phasianus_colchicus	Bonisoli-Alquati, A., Rubolini, D., & Caprioli, M. (2011)	Phasianus_colchicus	0.3225	43	1	0	0
1	0	Anas_platyrhynchos	Butler, M. et al (2011)	Anas_platyrhynchos	0.16566	15	-1	0	0	1
1	0	Anas_platyrhynchos	Butler, M. et al (2011)	Anas_platyrhynchos	0.0187213	27	1	0	0	1
1	1	Hirundo_rustica	de Ayala, R. M., Saino, N., Mèller, A. P., & Anselmi, C. (2007)	Hirundo_rustica	0.0536153	33	0	1	0
1	0	Turdus_merula	Faivre, B., Preault, M., Salvadori, F., Thery, M., Gaillard, M., & Cezilly, F. (2003)	Turdus_merula	0.442	31	1	0	0
1	0	Gallinula_chloropus	Fenoglio, S., Cucco, M., Fracchia, L., Martinotti, M., & Malacarne, G. (2004)	Gallinula_chloropus	0.4285	27	1	0	0
1	1	Parus_major	Galvön, I., Diaz, L., & Jose Sanz, J. (2009)	Parus_major	0.2	15	0	1	0
1	1	Geothlypis_trichas	Garvin, J. C., Dunn, P. O., Whittingham, L. A., Steeber, D. A., & Hasselquist, D. (2008)	Geothlypis_trichas	0.114975	30	1	0	0	1
1	0	Alectoris_rufa	Mougeot, F., P_rez Rodrêguez, L., Sumozas, N., & Terraube, J. (2009)	Alectoris_rufa	0.605878	23	1	0	0
1	1	Carduelis_tristis	Navara, K., & Hill, G. (2003)	Carduelis_tristis	0.2	18	1	0	1
1	0	Phasianus_colchicus	Ohlsson, T., Smith, H., Raberg, L., & Hasselquist, D. (2002)	Phasianus_colchicus	0.17	42	1	0	1
1	0	Alectoris_rufa	Perez-Rodriguez, L., Mougeot, F., Alonso-Alvarez, C., Blas, J., Vi_uela, J., & Bortolotti, G. (2008)	Alectoris_rufa	0.41	23	1	0	0
1	1	Hirundo_rustica	Saino, N., Ambrosini, R., Martinelli, R., & Ninni, P. (2003)	Hirundo_rustica	0.368775	66	0	1	1
1	1	Carduelis_chloris	Saks, L., & Ots, I. (2003)	Carduelis_chloris	-0.13	25	1	0	0
1	0	Phasianus_colchicus	Smith, H., R‘berg, L., Ohlsson, T., Granbom, M., & Hasselquist, D. (2007)	Phasianus_colchicus	0.116863	28	1	0	1	1
1	0	Circus_aeruginosus	Sternalski, A., & Mougeot, F. (2011)	Circus_aeruginosus	-0.119668	21	0	1	0
1	0	Sula_nebouxii	Velando, A., Beamonte-Barrientos, R., & Torres, R. (2006).	Sula_nebouxii	0.44	20	1	0	1
1	1	Carpodacus_erythrinus	Vinkler, M., Schnitzer, J., & Munclinger, P. (2011)	Carpodacus_erythrinus	-0.159283	41	1	0	0	1

## Sheet: signal-wb
Has_color	Has_plumage_color	animal	Study	Species	ES ( r )	N	immune	sex	juvin	expvar	from author
1	1	Hirundo_rustica	Camplani, A., Saino, N., & Moller, A. P. (1999)	Hirundo_rustica	-0.226883	186	wb	0	0	0	1
1	1	Parus_major	Dufva, R., & Allander, K. (1995)	Parus_major	0.0278	45	wb	1	0	0
1	0	Gallinula_chloropus	Fenoglio, S., Cucco, M., & Malacarne, G. (2002)	Gallinula_chloropus	0.42	38	wb	0	0	0
1	1	Emberiza_cirlus	Figuerola, J., Munoz, E., Gutierrez, R., & Ferrer, D. (1999)	Emberiza_cirlus	0.265	20	wb	1	0	0
1	1	Carduelis_chloris	Horak, P., Saks, L., Karu, U., Ots, I., Surai, P., & McGraw, K. (2004)	Carduelis_chloris	-0.319937	25	wb	1	0	0	1
1	1	Cardinalis_cardinalis	Maney, D., Davis, A., Goode, C., & Reid, A. (2008)	Cardinalis_cardinalis	0.06	19	wb	1	0	0
1	1	Cardinalis_cardinalis	Maney, D., Davis, A., Goode, C., & Reid, A. (2008)	Cardinalis_cardinalis	-0.68	18	wb	-1	0	0
1	1	Carduelis_chloris	Saks, L., & Ots, I. (2003)	Carduelis_chloris	-0.27	30	wb	1	0	0

## Sheet: signal-antiox
Has_color	Has_plumage_color	animal	Study	Species	ES ( r )	N	assay	sex	juvin	expvar	from author
1	0	Taeniopygia_guttata	Alonso-Alvarez, C., Bertrand, S., Faivre, B., Chastel, O., & Sorci, G. (2007)	Taeniopygia_guttata	-0.094	12	KRL	1	0	0	1
1	0	Taeniopygia_guttata	Bertrand et al. (2006)	Taeniopygia_guttata	0.257074	29	KRL	1	0	1	1
1	0	Taeniopygia_guttata	Bertrand et al. (2006)	Taeniopygia_guttata	0.189379	31	KRL	-1	0	1	1
1	0	Larus_fuscus	Blount et al. (2002)	Larus_fuscus	0	12	TEAC	-1	0	1
1	0	Falco_tinnunculus	Casagrande, S., Dell’Omo, G., & Costantini, D. (2011)	Falco_tinnunculus	0.09	19	OXY	1	0	0
1	0	Falco_tinnunculus	Casagrande, S., Dell’Omo, G., & Costantini, D. (2011)	Falco_tinnunculus	-0.22	17	OXY	-1	0	0
1	0	Falco_tinnunculus	Casagrande, S., Dell’Omo, G., & Costantini, D. (2011)	Falco_tinnunculus	-0.31	11	OXY	1	0	0
1	0	Falco_tinnunculus	Casagrande, S., Dell’Omo, G., & Costantini, D. (2011)	Falco_tinnunculus	-0.24	10	OXY	-1	0	0
1	0	Taeniopygia_guttata	Cote, J., Arnoux, E., Sorci, G., Gaillard, M., & Faivre, B. (2010)	Taeniopygia_guttata	-0.282843	35	TEAC	-1	0	1	1
1	0	Taeniopygia_guttata	Cote, J., Arnoux, E., Sorci, G., Gaillard, M., & Faivre, B. (2010)	Taeniopygia_guttata	-0.0173205	30	TEAC	1	0	1	1
1	1	Carduelis_chloris	Horak, P., Sild, E., Soomets, U., Sepp, T., & Kilk, K. (2010)	Carduelis_chloris	-0.071635	49	TEAC	1	0	0	1
1	1	Parus_major	Isaksson et al. (2007)	Parus_major	-0.0378514	48	TEAC	0	1	0
1	1	Parus_major	Isaksson et al. (2007)	Parus_major	-0.11707	50	TEAC	0	0	0
1	1	Parus_major	Losdat et al. (2011)	Parus_major	0.483779	29	KRL	1	0	1
1	1	Parus_major	Losdat, S., Richner, H., Blount, J. D., & Helfenstein, F. (2011)	Parus_major	-0.0853226	62	KRL	1	0	1
1	0	Sula_nebouxii	Morales, J., Velando, A., & Torres, R. (2009)	Sula_nebouxii	-0.19	45	TEAC	-1	0	1
1	0	Lagopus_lagopus	Mougeot et al. (2010)	Lagopus_lagopus	0.274	23	TEAC	1	0	0
1	0	Larus_michahellis	Perez et al. (2008)	Larus_michahellis	0.023	18	TEAC	1	0	1	1
1	0	Alectoris_rufa	Perez-Rodriguez, L., Mougeot, F., Alonso-Alvarez, C., Blas, J., ViÐuela, J., & Bortolotti, G. R. (2008)	Alectoris_rufa	-0.075	38	TEAC	0	0	1	1

## Sheet: signal-oxdam
Has_color	Has_plumage_color	animal	Study	Species	ES ( r )	N	assay	sex	juvin	expvar	from author
1	0	Alectoris_rufa	Alonso-Alvarez and Galvan (2010)	Alectoris_rufa	-0.59	18	TBARS	1	0	0	1
1	0	Alectoris_rufa	Alonso-Alvarez et al. (2008)	Alectoris_rufa	-0.39	30	TBARS	1	0	0
1	0	Falco_tinnunculus	Casagrande, S., Dell’Omo, G., & Costantini, D. (2011)	Falco_tinnunculus	-0.29	19	ROM	1	0	0
1	0	Falco_tinnunculus	Casagrande, S., Dell’Omo, G., & Costantini, D. (2011)	Falco_tinnunculus	0.28	17	ROM	-1	0	0
1	0	Falco_tinnunculus	Casagrande, S., Dell’Omo, G., & Costantini, D. (2011)	Falco_tinnunculus	-0.05	11	ROM	1	0	0
1	0	Falco_tinnunculus	Casagrande, S., Dell’Omo, G., & Costantini, D. (2011)	Falco_tinnunculus	0.27	10	ROM	-1	0	0
1	1	Geothlypis_trichas	Freeman-Gallant et al. (2011)	Geothlypis_trichas	-0.311293	52	comet assay	1	0	0
1	1	Carduelis_chloris	Horak, P., Sild, E., Soomets, U., Sepp, T., & Kilk, K. (2010)	Carduelis_chloris	0.0958967	46	MDA	1	0	0	1
1	1	Parus_major	Losdat, S., Richner, H., Blount, J. D., & Helfenstein, F. (2011)	Parus_major	0.0807447	66	MDA	1	0	1
1	0	Lagopus_lagopus	Mougeot et al. (2010)	Lagopus_lagopus	-0.164	23	MDA	1	0	1
1	0	Larus_michahellis	Perez et al. (2008)	Larus_michahellis	-0.274	18	TBARS	1	0	1	1
1	0	Alectoris_rufa	Perez-Rodriguez et al. (2010)	Alectoris_rufa	-0.151522	16	TBARS	1	0	1
1	0	Larus_michahellis	Perez, C., Lores, M., & Velando, A. (2010)	Larus_michahellis	-0.015	28	TBARS	0	0	1	1
1	0	Sula_nebouxii	Torres, R., & Velando, A. (2007)	Sula_nebouxii	0.078	33	TBARS	1	0	0	1

## Sheet: caro-signal
Has_color	Has_plumage_color	animal	Study	Species	ES ( r )	N	sex	carosup	expvar	juvin	from author
1	1	Carduelis_chloris	Aguilera, E., & Amat, J. (2007)	Carduelis_chloris	-0.44864	47	1	0	1	0
1	0	Taeniopygia_guttata	Alonso-Alvarez, C., Bertrand, S., Devevey, G., Gaillard, M., Prost, J., Faivre, B., & Sorci, G. (2004)	Taeniopygia_guttata	0.30785	100	0	1	0	0
1	0	Alectoris_rufa	Alonso-Alvarez, C., P_rez-RodrÍguez, L., Garcia, J., & Vi_uela, J. (2009)	Alectoris_rufa	0.33	68	1	0	1	0
1	0	Turdus_merula	Baeta, R., Faivre, B., Motreuil, S., Gaillard, M., & Moreau, J. (2008)	Turdus_merula	0.353437	42	1	1	0	0
1	0	Sterna_hirundo	Benito, M., Gonzˆlez-SolÍs, J., & Becker, P. (2010)	Sterna_hirundo	0.0633	21	1	1	0	1
1	0	Sterna_hirundo	Benito, M., Gonzˆlez-SolÍs, J., & Becker, P. (2011)	Sterna_hirundo	0.38	19	-1	1	0	1
1	0	Taeniopygia_guttata	Bertrand, S., Alonso-Alvarez, C., Devevey, G., Faivre, B., Prost, J., & Sorci, G. (2006)	Taeniopygia_guttata	0.53	112	0	1	1	0
1	0	Turdus_merula	Biard, C., Hardy, C., Motreuil, S., & Moreau, J. (2009)	Turdus_merula	0.3	51	1	0	0	0
1	0	Turdus_merula	Biard, C., Saulnier, N., Gaillard, M., & Moreau, J. (2010)	Turdus_merula	0.46	22	1	0	0	0
1	1	Parus_caeruleus	Biard, C., Surai, P., & MËller, A. (2007)	Parus_caeruleus	0.0198639	93.35	0	0	1	1
1	0	Alectoris_rufa	Blas, J., Perez-RodrÍguez, L., Bortolotti, G., Vi_uela, J., & Marchant, T. (2006)	Alectoris_rufa	0.648074	28	1	0	1	0
1	0	Taeniopygia_guttata	Blount, J., Metcalfe, N., Birkhead, T., & Surai, P. (2003)	Taeniopygia_guttata	0.536656	20	1	1	0	0
1	0	Larus_fuscus	Blount, J., Surai, P., Nager, R., Houston, D., MËller, A., Trewby, M., & Kennedy, M. (2002)	Larus_fuscus	0.413057	16	-1	1	0	0
1	0	Falco_sparverius	Bortolotti, G., & Fernie, K. (2003)	Falco_sparverius	0.663	13	1	0	0	1
1	0	Falco_sparverius	Bortolotti, G., & Fernie, K. (2003)	Falco_sparverius	0.066	20	-1	0	0	1
1	0	Falco_sparverius	Bortolotti, G., Negro, J., Tella, J., & Marchant, T. (1996)	Falco_sparverius	0.279	120	1	0	0	0
1	0	Falco_sparverius	Bortolotti, G., Negro, J., Tella, J., & Marchant, T. (1996)	Falco_sparverius	0.314	80	-1	0	0	0
1	0	Anas_platyrhynchos	Butler, M. et al (2011)	Anas_platyrhynchos	-0.04313	15	-1	0	0	0	1
1	0	Anas_platyrhynchos	Butler, M. et al (2011)	Anas_platyrhynchos	0.30102	27	1	0	0	0	1
1	0	Falco_tinnunculus	Casagrande, S., Csermely, D., & Pini, E. (2006)	Falco_tinnunculus	0.272	15	0	0	0	0
1	0	Falco_tinnunculus	Casagrande, S., DellêOmo, G., & Costantini, D. (2011)	Falco_tinnunculus	0.603571	28	-1	0	0	0
1	0	Falco_tinnunculus	Casagrande, S., DellêOmo, G., & Costantini, D. (2011)	Falco_tinnunculus	0.707333	30	1	0	0	0
1	0	Falco_tinnunculus	Casagrande, S., DellêOmo, G., & Costantini, D. (2011)	Falco_tinnunculus	0.292492	11	0	1	0	1
1	0	Falco_tinnunculus	Casagrande, S., DellêOmo, G., & Costantini, D. (2011)	Falco_tinnunculus	0.269454	20	0	1	0	0
1	0	Taeniopygia_guttata	Cote, J., Arnoux, E., Sorci, G., Gaillard, M., & Faivre, B. (2010)	Taeniopygia_guttata	0.406512	61	0	0	0	0
1	0	Passer_domesticus	Dugas, M. (2011)	Passer_domesticus	0.295502	65	0	0	0	1
1	1	Geothlypis_trichas	Dunn, P., Garvin, J., Whittingham, L., Freeman Gallant, C., & Hasselquist, D. (2010)	Geothlypis_trichas	0.159636	55	1	0	0	0
1	1	Parus_major	Eeva, T., Sillanp, S., & Salminen, J. (2009)	Parus_major	0.27	71	0	0	1	1
1	0	Taeniopygia_guttata	Eraud, C., Devevey, G., Gaillard, M., Prost, J., Sorci, G., & Faivre, B. (2007)	Taeniopygia_guttata	0.328	93	1	0	0	0
1	0	Gallinula_chloropus	Fenoglio, S., Cucco, M., & Malacarne, G. (2002)	Gallinula_chloropus	0.136223	16	0	1	0	1
1	1	Parus_major	Fitze, P. S., Tschirren, B., Gasparini, J., & Richner, H. (2007)	Parus_major	0.607518	36	0	1	0	1
1	0	Chloephaga_picta	Gladbach, A., Gladbach, D., Kempenaers, B., & Quillfeldt, P. (2010)	Chloephaga_picta	0.366	52	-1	0	0	0
1	1	Parus_caeruleus	Hadfield, J., & Owens, I. (2006)	Parus_caeruleus	0.229218	57	0	1	0	1
1	0	Tetrao_tetrix	Häsä, L. (2006)	Tetrao_tetrix	0.251	180	1	0	0	0
1	1	Carduelis_tristis	Hill, G., Hood, W., & Huggins, K. (2009)	Carduelis_tristis	0.63935	40	1	1	1	0
1	1	Carpodacus_mexicanus	Hill, G., Montgomerie, R., & Inouye, C. (1994)	Carpodacus_mexicanus	-0.109091	44	-1	0	0	0
1	1	Carpodacus_mexicanus	Hill, G., Montgomerie, R., & Inouye, C. (1994)	Carpodacus_mexicanus	0.573438	64	1	0	0	0
1	1	Carduelis_chloris	Horak, P., Sild, E., Soomets, U., Sepp, T., & Kilk, K. (2010)	Carduelis_chloris	0.67	51	1	1	1	0
1	1	Parus_major	Horak, P., Surai, P., Ots, I., & Moller, A. (2004)	Parus_major	-0.20085	9	-1	0	0	0	1
1	1	Parus_major	Horak, P., Surai, P., Ots, I., & Moller, A. (2004)	Parus_major	0.041804	10	1	0	0	0
1	1	Parus_major	Isaksson, C., McLaughlin, P., Monaghan, P., & Andersson, S. (2007)	Parus_major	0.458258	47	0	0	0	1
1	1	Parus_major	Isaksson, C., McLaughlin, P., Monaghan, P., & Andersson, S. (2007)	Parus_major	-0.297735	43	0	0	0	0
1	0	Pygoscelis_papua	Jouventin, P., McGraw, K., & Morel, M. (2007)	Pygoscelis_papua	0.935462	7	0	1	0	0
1	1	Carduelis_chloris	Karu, U., Saks, L., & H_rak, P. (2007)	Carduelis_chloris	0.74	13	1	0	0	0
1	1	Carduelis_chloris	Karu, U., Saks, L., & Horak, P. (2008)	Carduelis_chloris	0.536558	86	1	1	1	0
1	1	Parus_caeruleus	Larcombe, S., Mullen, W., Alexander, L., & Arnold, K. (2010)	Parus_caeruleus	0.159378	24	0	1	0	1
1	0	Rissa_tridactyla	Leclaire, S., White, J., Arnoux, E., Faivre, B., & Vetter, N. (2011)	Rissa_tridactyla	0.395281	44.5	1	0	0	0
1	0	Rissa_tridactyla	Leclaire, S., White, J., Arnoux, E., Faivre, B., & Vetter, N. (2011)	Rissa_tridactyla	0.024545	40	-1	0	0	0
1	0	Lagopus_lagopus	MartÍnez-Padilla, J., Mougeot, F., P_rez-RodrÍguez, L., & Bortolotti, G. R. (2007)	Lagopus_lagopus	0.347229	34	1	0	0	0
1	0	Taeniopygia_guttata	McGraw, K., & Ardia, D. (2003)	Taeniopygia_guttata	0.44	20	1	0	0	0
1	0	Taeniopygia_guttata	McGraw, K., & Parker, R. (2006)	Taeniopygia_guttata	0.498824	34	1	0	0	0
1	0	Taeniopygia_guttata	McGraw, K., Gregory, A., Parker, R., & Adkins-Regan, E. (2003)	Taeniopygia_guttata	0.59	12	1	0	0	0
1	0	Taeniopygia_guttata	McGraw, K., Gregory, A., Parker, R., & Adkins-Regan, E. (2003)	Taeniopygia_guttata	0.76	12	-1	0	0	0
1	1	Carpodacus_mexicanus	McGraw, K., Nolan, P., & Crino, O. (2006)	Carpodacus_mexicanus	0.53	57	1	0	0	0
1	1	Carpodacus_mexicanus	McGraw, K., Nolan, P., & Crino, O. (2006)	Carpodacus_mexicanus	0.2175	57	0	0	0	0
1	1	Carpodacus_mexicanus	McGraw, K., Nolan, P., & Crino, O. (2011)	Carpodacus_mexicanus	0.434328	24	0	1	0	0
1	0	Sula_nebouxii	Morales, J., Velando, A., & Torres, R. (2009)	Sula_nebouxii	0.366332	34	-1	1	0	0	1
1	0	Sula_nebouxii	Morales, J., Velando, A., & Torres, R. (2009)	Sula_nebouxii	-0.05	39	-1	0	1	0	1
1	0	Lagopus_lagopus	Mougeot, F., & Rodriguez, L. P. (2007)	Lagopus_lagopus	0.538516	34	1	0	1	0
1	0	Lagopus_lagopus	Mougeot, F., Martinez-Padilla, J., Blount, J. D., Perez-Rodriguez, L., Webster, L. M. I., & Piertney, S. B. (2010)	Lagopus_lagopus	-0.106	23	1	0	0	0
1	0	Alectoris_rufa	Mougeot, F., Perez RodrÍguez, L., Sumozas, N., & Terraube, J. (2009)	Alectoris_rufa	0.386763	39	1	0	0	0
1	1	Carduelis_tristis	Navara, K., & Hill, G. (2003)	Carduelis_tristis	0.416108	64	1	1	0	0
1	0	Phasianus_colchicus	Orledge, J., Blount, J., & Hoodless, A. (2011)	Phasianus_colchicus	0.0194883	59	1	1	0	0
1	0	Alectoris_rufa	Perez-RodrÍguez, L. (2007)	Alectoris_rufa	0.378668	94	1	0	0	0
1	0	Alectoris_rufa	Perez-RodrÍguez, L., & Vi_uela, J. (2008)	Alectoris_rufa	0.0336	37.5	-1	0	1	0	1
1	0	Alectoris_rufa	Perez-RodrÍguez, L., & Vi_uela, J. (2008)	Alectoris_rufa	0.045	28	1	0	1	0	1
1	0	Alectoris_rufa	Perez-Rodriguez, L., Mougeot, F., Alonso-Alvarez, C., Blas, J., Vi_uela, J., & Bortolotti, G. (2008)	Alectoris_rufa	0.225	40	1	0	0	0
1	0	Larus_michahellis	Perez, C., Lores, M., & Velando, A. (2008)	Larus_michahellis	0.21	18	1	0	1	0
1	0	Larus_michahellis	Perez, C., Lores, M., & Velando, A. (2010)	Larus_michahellis	-0.04	28	1	0	1	0
1	1	Carduelis_chloris	Peters, A., Delhey, K., Andersson, S., Van Noordwijk, H., & F_rschler, M. (2008)	Carduelis_chloris	0.565217	20	1	0	1	0	1
1	1	Parus_caeruleus	Peters, A., Delhey, K., Johnsen, A., & Kempenaers, B. (2007)	Parus_caeruleus	0.0932956	35	1	0	0	1
1	1	Parus_caeruleus	Peters, A., Delhey, K., Johnsen, A., & Kempenaers, B. (2007)	Parus_caeruleus	0.0254948	35	-1	0	0	1
1	0	Anas_platyrhynchos	Peters, A., Denk, A. G., Delhey, K., & Kempenaers, B. (2004)	Anas_platyrhynchos	0.329562	36	1	0	0	0
1	1	Hirundo_rustica	Safran, R., McGraw, K., Wilkins, M., Hubbard, J., Marling, J., & Kullberg, C. (2010)	Hirundo_rustica	0.381181	30	-1	0	0	0
1	1	Hirundo_rustica	Safran, R., McGraw, K., Wilkins, M., Hubbard, J., Marling, J., & Kullberg, C. (2010)	Hirundo_rustica	0.532889	15.49	1	0	0	0
1	1	Hirundo_rustica	Saino, N., Stradi, R., Ninni, P., & Pini, E. (1999)	Hirundo_rustica	0.36478	36	1	0	0	0
1	0	Phasianus_colchicus	Smith, H., Rëberg, L., Ohlsson, T., Granbom, M., & Hasselquist, D. (2007)	Phasianus_colchicus	0.570065	57.6	1	1	0	0
1	0	Circus_aeruginosus	Sternalski, A., & Mougeot, F. (2011)	Circus_aeruginosus	0.426599	50	0	1	0	1
1	0	Stagonopleura_guttata	Stirnemann, I., Johnston, G., Rich, B., Robertson, J., & Kleindorfer, S. (2009)	Stagonopleura_guttata	0.808971	11	-1	1	0	0
1	0	Stagonopleura_guttata	Stirnemann, I., Johnston, G., Rich, B., Robertson, J., & Kleindorfer, S. (2009)	Stagonopleura_guttata	0.526031	12	1	1	0	0
1	0	Notiomystis_cincta	Thorogood, R., Kilner, R., Karada_, F., & Ewen, J. (2008)	Notiomystis_cincta	0.43521	31	0	1	0	1
1	1	Parus_major	Tschirren, B., Fitze, P. S., & Richner, H. (2003)	Parus_major	0.830059	48	0	1	1	1
1	0	Sula_nebouxii	Velando, A., Beamonte-Barrientos, R., & Torres, R. (2006)	Sula_nebouxii	0.488692	18	1	1	0	0

## Sheet: caro-anti
Has_color	animal	Study	Species	ES ( r )	N	antigen info	sex	juvin	carosup	expvar	from author
1	Carduelis_chloris	Aguilera, E., & Amat, J. (2007)	Carduelis_chloris	0.515	16	Brucella abortus	1	0	1	0
0	Gallus_gallus	Bedecarrats, G. Y., & Leeson, S. (2006)	Gallus_gallus	-0.0711111	60	infectious bronchitis virus	-1	0	1	0
1	Anas_platyrhynchos	Butler, M. et al (2011)	Anas_platyrhynchos	-0.0746754	15	KLH	-1	0	0	0	1
1	Anas_platyrhynchos	Butler, M. et al (2011)	Anas_platyrhynchos	-0.179059	27	KLH	1	0	0	0	1
1	Carduelis_chloris	Horak, P., Saks, L., Karu, U., Ots, I., Surai, P., & McGraw, K. (2004)	Carduelis_chloris	0.4524	16	SRBC	1	0	0	0	1
1	Carduelis_chloris	Horak, P., Zilmer, M., Saks, L., Ots, I., Karu, U., & Zilmer, K. (2006)	Carduelis_chloris	-0.311821	28	SRBC	1	0	1	0
1	Taeniopygia_guttata	McGraw, K. (2005)	Taeniopygia_guttata	0.451154	20	SRBC	-1	0	1	0
1	Taeniopygia_guttata	McGraw, K., & Ardia, D. (2003)	Taeniopygia_guttata	0.470568	20	SRBC	1	0	1	0
1	Carduelis_tristis	Navara, K., & Hill, G. (2003)	Carduelis_tristis	0.143371	41	SRBC	1	0	0	0
1	Carduelis_chloris	Sild, E., Sepp, T., Manniste, M., & Horak, P. (2011)	Carduelis_chloris	0.029801	47	Brucella abortus	1	0	1	1
1	Phasianus_colchicus	Smith, H., Raberg, L., Ohlsson, T., Granbom, M., & Hasselquist, D. (2007)	Phasianus_colchicus	0.134176	56	Diphtheria and tetanus	1	0	1	1	1
0	Gallus_gallus	Tengerdy, R. P., Lacetera, N. G., & Nockels, C. F. (1990)	Gallus_gallus	0.0587906	33	antibody response to E. Coli	1	1	1	0
1	Carpodacus_mexicanus	Toomey, M., & Butler, M. (2010)	Carpodacus_mexicanus	0.15125	10	antibody against PHA	1	0	0	0	1
1	Carpodacus_mexicanus	Toomey, M., & Butler, M. (2010)	Carpodacus_mexicanus	-0.0235	10	antibody against PHA	-1	0	0	0	1

## Sheet: caro-HL
Has_color	Study	Species	ES ( r )	N	sex	juvin	carosup	expvar	from author
1	Butler, M. W., & Mcgraw, K. J. (2010)	Anas_platyrhynchos	-0.0188949	30	0	1	0	0	1
1	Gladbach, A., Gladbach, D. J., & Quillfeldt, P. (2010)	Chloephaga_picta	-0.04	60	1	0	0	0	1
1	Gladbach, A., Gladbach, D. J., & Quillfeldt, P. (2010)	Chloephaga_picta	-0.232	60	-1	0	0	0	1
1	Horak, P., Saks, L., Karu, U., Ots, I., Surai, P., & McGraw, K. (2004)	Carduelis_chloris	-0.058933	15	1	0	0	0	1
1	Sepp, T., Karu, U., Sild, E., & Manniste, M. (2010)	Carduelis_chloris	0.15	26	1	0	0	0	1

[truncated: 5 more sheets: caro-parasites, pha-caro, caro-wb, caro-antioxi, caro-oxdam]
